# Supplementary material for: Differential expression of angiogenesis-related genes ‘VEGF’ and ‘angiopoietin-1’ in metastatic and EMAST-positive colorectal cancer patients
Source: Sci Rep. 2024 May 8;14:10539. doi: 10.1038/s41598-024-61000-x (PMC11079037; doi:10.1038/s41598-024-61000-x)
Supplement: Supplementary file 2 — Supplementary Information 2. [file 41598_2024_61000_MOESM2_ESM.xlsx]

## Sheet: circRNAs
hsa-miR-190a-3p	hsa_circ_0000215
hsa-miR-190a-3p	hsa_circ_0057112
hsa-miR-190a-3p	hsa_circ_0089771
hsa-miR-190a-3p	hsa_circ_0052946
hsa-miR-190a-3p	hsa_circ_0068783
hsa-miR-190a-3p	hsa_circ_0038898
hsa-miR-190a-3p	hsa_circ_0080466
hsa-miR-190a-3p	hsa_circ_0007950
hsa-miR-190a-3p	hsa_circ_0002777
hsa-miR-190a-3p	hsa_circ_0047786
hsa-miR-190a-3p	hsa_circ_0076921
hsa-miR-190a-3p	hsa_circ_0019043
hsa-miR-190a-3p	hsa_circ_0007346
hsa-miR-190a-3p	hsa_circ_0007286
hsa-miR-190a-3p	hsa_circ_0080692
hsa-miR-190a-3p	hsa_circ_0025862
hsa-miR-190a-3p	hsa_circ_0025863
hsa-miR-190a-3p	hsa_circ_0072746
hsa-miR-190a-3p	hsa_circ_0003812

## Sheet: lncRNAs
AP4B1-AS1
RC3H1-IT1
MIR181A1HG
LINC01123
LINC01106
LINC01087
HAGLR
PCGEM1
THUMPD3-AS1
SH3BP5-AS1
UBE2E2-AS1
PTPRG-AS1
ZBTB11-AS1
DANCR
PURPL
LIFR-AS1
EPB41L4A-AS1
HCG11
MAGI2-AS3
SLC26A4-AS1
ST7-OT4
SND1-IT1
OTUD6B-AS1
RNF139-AS1
C10orf25
SGMS1-AS1
LINC01515
NUTM2B-AS1
LINC01514
KCNQ1OT1
MRVI1-AS1
NEAT1
KCTD21-AS1
PCF11-AS1
PGR-AS1
HOTAIR
LINC01465
HELLPAR
LINC02456
STARD13-IT1
TSC22D1-AS1
DLEU1
INTS6-AS1
MIR17HG
LINC00346
PSMA3-AS1
SNHG10
SNHG14
ARHGAP11B
OIP5-AS1
GABPB1-AS1
MMP25-AS1
CRNDE
TBC1D3P1-DHX40P1
SNHG20
LINC01535
LINC01747
NORAD
MIR155HG
TUG1
LINC01278
XIST
FTX
LINC00894
LINC01128
MIR34AHG
HIPK1-AS1
GAS5
BOLA3-AS1
LINC01963
MUC20-OT1
LINC01194
HCG18
APTR
LINC00689
LINC01419
AZIN1-AS1
CASC19
MIR600HG
OLMALINC
PAUPAR
MALAT1
PCBP2-OT1
LINC00426
LINC00641
FAM30A
PWAR5
PWAR6
LOXL1-AS1
SNAI3-AS1
RUNDC3A-AS1
LINC01970
WDR7-OT1
ZNF337-AS1
ZFAS1
LINC00319
MCM3AP-AS1
LINC01355
LINC01876
FGD5-AS1
LINC02035
AFAP1-AS1
LINC02363
NNT-AS1
CKMT2-AS1
ATG10-IT1
LINC01184
SNHG5
LINC01301
MSC-AS1
EBLN3P
FAM201A
LINC00963
ZMIZ1-AS1
ENTPD1-AS1
SNHG1
MIR100HG
CD27-AS1
DLEU2
MEG8
GABPB1-IT1
ST20-AS1
LINC01578
SRRM2-AS1
LINC02086
SNHG16
LINC00667
LINC01764
LINC00662
TMEM147-AS1
LINC00261
CBR3-AS1
DSCAM-AS1
DUXAP8
LINC01560
LINC01126
PAX8-AS1
TTN-AS1
ACAP2-IT1
LINC02476
LINC00208
PEG13
LINC00707
NUTM2A-AS1
RBM26-AS1
LINC00648
LINC00052
MIR762HG
LINC00526
ZNF561-AS1
CARD8-AS1
ZNF460-AS1
SNHG3
MAGI1-IT1
TMEM161B-AS1
RPARP-AS1
LINC00665
LINC01534
MZF1-AS1
LINC00899
LINC01140
CCDC18-AS1
LAMTOR5-AS1
AGAP1-IT1
LINC01238
PRICKLE2-AS1
SOX2-OT
TNK2-AS1
MIR4453HG
STAG3L5P-PVRIG2P-PILRB
WAC-AS1
AGAP11
LINC01537
MAPKAPK5-AS1
LINC01089
LINC00365
G2E3-AS1
LINC01303
TMC3-AS1
SNHG21
RRN3P2
ASB16-AS1
SLC14A2-AS1
LINC01872
GNAS-AS1
LINC00205
FIRRE
MIR503HG
LINC01771
CRYZL2P-SEC16B
ALMS1-IT1
TBC1D8-AS1
LINC01806
FOXP1-IT1
TRAM2-AS1
GPRC5D-AS1
TMPO-AS1
N4BP2L2-IT2
PCDH9-AS2
WASIR2
COX10-AS1
PTOV1-AS2
AFF2-IT1

## Sheet: TFs
ID	Accession	Target	TargetID	Experiment	Literature	Tissue
AR	367	VEGFA	7422	+	16007189	Not Applicable
AR	367	VEGFA	7422	Unknown	23369005	Not Applicable
ARNT	405	VEGFA	7422	Unknown	16774940
ATF4	468	VEGFA	7422	+	15788408
ATF4	468	VEGFA	7422	Unknown	18451308
ATM	472	VEGFA	7422	-	20676049	Not Applicable
BRCA1	672	VEGFA	7422	+	16543242	Not Applicable
COPS5	10987	VEGFA	7422	+	12542982	Not Applicable
DNMT1	1786	VEGFA	7422	+	17934516	Not Applicable
E2F1	1869	VEGFA	7422	-	20639906	Not Applicable
E2F3	1871	VEGFA	7422	Unknown	21372519	Not Applicable
EGR1	1958	VEGFA	7422	+	20489156	Not Applicable
EGR1	1958	VEGFA	7422	-	15517885	Not Applicable
EGR1	1958	VEGFA	7422	Unknown	9049304	Not Applicable
EP300	2033	VEGFA	7422	+	22789427	Not Applicable
EPAS1	2034	VEGFA	7422	+	11301389
EPAS1	2034	VEGFA	7422	Unknown	15156561
ESR1	2099	VEGFA	7422	+	19398483	Not Applicable
ESR1	2099	VEGFA	7422	Unknown	10995484
ESR2	2100	VEGFA	7422	Unknown	10995484	Not Applicable
FOXM1	2305	VEGFA	7422	Unknown	21860419	Not Applicable
FOXO3	2309	VEGFA	7422	Unknown	21860419	Not Applicable
FOXQ1	94234	VEGFA	7422	+	20145154	Not Applicable
HDAC2	3066	VEGFA	7422	Unknown	23926105	Not Applicable
HDAC3	8841	VEGFA	7422	Unknown	23926105	Not Applicable
HDAC4	9759	VEGFA	7422	-	19509297	Not Applicable
HDGF	3068	VEGFA	7422	+	14662017
HEXIM1	10614	VEGFA	7422	Unknown	20453883	Not Applicable
HIC1	3090	VEGFA	7422	-	24067369	Not Applicable
HIF1A	3091	VEGFA	7422	+	11749701		16515634	16540671	16854277	16900513	17461470	17557905	17889387	18027712	18060642	18572865	19759417	22789427,Not Applicable
HIF1A	3091	VEGFA	7422	-	12509854
HIF1A	3091	VEGFA	7422	Unknown	11486006		19502554	21731766	23060442,Not Applicable
HIPK2	28996	VEGFA	7422	-	18644116
HNF1A	6927	VEGFA	7422	Unknown	21731766	Not Applicable
HOXB7	3217	VEGFA	7422	+	21183939	Not Applicable
HTATIP2	10553	VEGFA	7422	-	19349353	Not Applicable
ID3	3399	VEGFA	7422	Unknown	16926250	Not Applicable
JUN	3725	VEGFA	7422	-	11731421	Not Applicable
KLF4	9314	VEGFA	7422	Unknown	23926105	Not Applicable
MEF2C	4208	VEGFA	7422	Unknown	18450586	Not Applicable
MYC	4609	VEGFA	7422	+	19398483	Not Applicable
MYC	4609	VEGFA	7422	Unknown	18809243	Not Applicable
NFKB1	4790	VEGFA	7422	+	15856023
NFKB1	4790	VEGFA	7422	-	15517885	Not Applicable
NFKB1	4790	VEGFA	7422	Unknown	12160329
NKX3-1	4824	VEGFA	7422	Unknown	18974119	Not Applicable
NR1H4	9971	VEGFA	7422	+	21364590	Not Applicable
PGR	5241	VEGFA	7422	Unknown	22542550	Not Applicable
PTTG1	9232	VEGFA	7422	+	12213878
RB1	5925	VEGFA	7422	+	16007189	Not Applicable
RELA	5970	VEGFA	7422	+	15856023
RELA	5970	VEGFA	7422	-	15517885	Not Applicable
RELA	5970	VEGFA	7422	Unknown	12160329
RUNX1	861	VEGFA	7422	-	21447743	Not Applicable
RUNX2	860	VEGFA	7422	+	19509297
SMAD3	4088	VEGFA	7422	Unknown	11486006	Not Applicable
SP1	6667	VEGFA	7422	+	10581162
SP1	6667	VEGFA	7422	-	11559575	Not Applicable
SP1	6667	VEGFA	7422	Unknown	10816575
SP3	6670	VEGFA	7422	Unknown	10816575
STAT3	6774	VEGFA	7422	Unknown	23104276	Not Applicable
STAT3	6774	VEGFA	7422	+	11960372		21418908,Not Applicable
STAT3	6774	VEGFA	7422	-	17533737
STAT3	6774	VEGFA	7422	Unknown	12824281		20043094	21172343	21344490	21731766	25101566,Not Applicable
TCF4	6925	VEGFA	7422	+	15940626	Not Applicable
TEAD4	7004	VEGFA	7422	-	22761647	Not Applicable
TFAP2A	7020	VEGFA	7422	+	9049304	Not Applicable
TFAP2A	7020	VEGFA	7422	Unknown	11731421	Not Applicable
TP53	7157	VEGFA	7422	+	16684540	Not Applicable
TP53	7157	VEGFA	7422	-	11559575	Not Applicable
TRAF6	7189	VEGFA	7422	-	22326918	Not Applicable
UHRF1	29128	VEGFA	7422	Unknown	17934516	Not Applicable
VHL	7428	VEGFA	7422	+	10804089
VHL	7428	VEGFA	7422	-	10581162
VHL	7428	VEGFA	7422	Unknown	10189987
WT1	7490	VEGFA	7422	+	20871039	Not Applicable
WT1	7490	VEGFA	7422	Unknown	16572586
XBP1	7494	VEGFA	7422	Unknown	20824063	Not Applicable
ZFP36	7538	VEGFA	7422	-	21507959
ZFP36L1	677	VEGFA	7422	-	19801654	Not Applicable
ZNF24	7572	VEGFA	7422	-	20510677
ETS1	2113	ANGPT2	285	+	15003510	Not Applicable
ETS2	2114	ANGPT2	285	+	15003510	Not Applicable
FOXC2	2303	ANGPT2	285	Unknown	20213583	Not Applicable
FOXO1	2308	ANGPT2	285	Unknown	20213583	Not Applicable
GATA2	2624	ANGPT2	285	Unknown	22792348	Not Applicable
LMO2	4005	ANGPT2	285	Unknown	22792348	Not Applicable
LYL1	4066	ANGPT2	285	Unknown	22792348	Not Applicable
TAL1	6886	ANGPT2	285	Unknown	22792348	Not Applicable
VHL	7428	ANGPT2	285	-	12434420	Not Applicable
ING4	51147	ANGPT1	284	-	20707719	Not Applicable

## Sheet: clinical trials
NCT Number	Study Title	Study URL	Study Status	Conditions	Interventions	Sponsor	Collaborators	Study Type
NCT01553188	AMG 386 and Abiraterone for Advanced Prostate Cancer	https://clinicaltrials.gov/study/NCT01553188	COMPLETED	Prostatic Neoplasms|Prostate Cancer|Neoplasm, Prostate|Neoplasm,Prostatic	DRUG: AMG 386|DRUG: Abiraterone|DRUG: Prednisone	National Cancer Institute (NCI)		INTERVENTIONAL
NCT01281254	AMG 386 (Trebananib) in Ovarian Cancer (TRINOVA-2)	https://clinicaltrials.gov/study/NCT01281254	TERMINATED	Fallopian Tube Cancer|Ovarian Cancer|Primary Peritoneal Cancer	DRUG: AMG386 plus PLD|DRUG: Placebo plus PLD	Amgen		INTERVENTIONAL
NCT00872014	A Study of the Effectiveness and Safety of AMG 386 and Sorafenib to Treat Advanced or Inoperable Hepatocellular Cancer	https://clinicaltrials.gov/study/NCT00872014	COMPLETED	Advanced Hepatocellular Carcinoma|Inoperable Hepatocellular Carcinoma	DRUG: AMG 386|DRUG: AMG 386|DRUG: Sorafenib	Amgen		INTERVENTIONAL
NCT00511459	Phase 2 Study of AMG 386 Plus Paclitaxel With or Without Bevacizumab as First Line Therapy in Her2-Negative Breast Cancer Patients	https://clinicaltrials.gov/study/NCT00511459	COMPLETED	Locally Recurrent and Metastatic Breast Cancer	DRUG: AMG 386 Placebo|DRUG: AMG 386|DRUG: Bevacizumab|DRUG: AMG 386|DRUG: AMG 386|DRUG: Paclitaxel	Amgen		INTERVENTIONAL
NCT00807859	Safety Study of AMG 386 to Treat HER2-positive Locally Recurrent or Metastatic Breast Cancer	https://clinicaltrials.gov/study/NCT00807859	COMPLETED	Breast Cancer|Breast Neoplasms|Breast Tumors|Cancer|Locally Recurrent and Metastatic Breast Cancer|Metastases|Metastatic Cancer|Oncology|Solid Tumors|Tumors	DRUG: AMG 386 30 mg/kg, Paclitaxel and Trastuzumab|DRUG: AMG 386 30 mg/kg, Capecitabine and Lapatinib|DRUG: AMG 386 10 mgkg, Paclitaxel and Trastuzumab|DRUG: AMG 386 10 mg/kg, Capecitabine and Lapatinib	Amgen		INTERVENTIONAL
NCT01555268	Trebananib With or Without Low-Dose Cytarabine in Treating Patients With Acute Myeloid Leukemia	https://clinicaltrials.gov/study/NCT01555268	COMPLETED	Adult Acute Megakaryoblastic Leukemia (M7)|Adult Acute Minimally Differentiated Myeloid Leukemia (M0)|Adult Acute Monoblastic Leukemia (M5a)|Adult Acute Monocytic Leukemia (M5b)|Adult Acute Myeloblastic Leukemia With Maturation (M2)|Adult Acute Myeloblastic Leukemia Without Maturation (M1)|Adult Acute Myeloid Leukemia With 11q23 (MLL) Abnormalities|Adult Acute Myeloid Leukemia With Del(5q)|Adult …	BIOLOGICAL: trebananib|DRUG: cytarabine|OTHER: laboratory biomarker analysis|OTHER: pharmacological study	Roswell Park Cancer Institute	Amgen	INTERVENTIONAL
NCT01664182	Trebananib With or Without Bevacizumab, Pazopanib Hydrochloride, Sorafenib Tosylate, or Sunitinib Malate in Treating Patients With Advanced Kidney Cancer	https://clinicaltrials.gov/study/NCT01664182	COMPLETED	Advanced Renal Cell Carcinoma|Advanced Sarcomatoid Renal Cell Carcinoma|Stage III Renal Cell Cancer AJCC v7|Stage IV Renal Cell Cancer AJCC v7	BIOLOGICAL: Bevacizumab|DRUG: Pazopanib Hydrochloride|DRUG: Sorafenib Tosylate|DRUG: Sunitinib Malate|BIOLOGICAL: Trebananib	National Cancer Institute (NCI)		INTERVENTIONAL
NCT00861419	To Evaluate the Safety, Tolerability and Pharmacokinetics of AMG 386 When Used in Combination With AMG 706, Bevacizumab, Sorafenib, or Sunitinib.	https://clinicaltrials.gov/study/NCT00861419	COMPLETED	Advanced Solid Tumors	DRUG: Sorafenib|DRUG: AMG 706|DRUG: AMG 706|DRUG: AMG 386|DRUG: Sunitinib|DRUG: Bevacizumab|DRUG: AMG 386	Amgen		INTERVENTIONAL
NCT01210222	Trebananib in Treating Patients With Persistent or Recurrent Endometrial Cancer	https://clinicaltrials.gov/study/NCT01210222	COMPLETED	Endometrial Adenocarcinoma|Endometrial Adenosquamous Carcinoma|Endometrial Clear Cell Adenocarcinoma|Endometrial Endometrioid Adenocarcinoma, Variant With Squamous Differentiation|Endometrial Serous Adenocarcinoma|Endometrioid Stromal Sarcoma|Recurrent Uterine Corpus Carcinoma	BIOLOGICAL: Trebananib	Gynecologic Oncology Group	National Cancer Institute (NCI)	INTERVENTIONAL
NCT00467025	AMG 386, 20060159 Phase 2, RCC 1st Line in Combination With Sorafenib	https://clinicaltrials.gov/study/NCT00467025	COMPLETED	Advanced Renal Cell Carcinoma	DRUG: AMG 386|DRUG: Sorafenib|DRUG: AMG 386 placebo IV	Amgen		INTERVENTIONAL
NCT00853372	AMG 386 Phase 2 Open-Label Renal Cell Carcinoma (RCC) Study 1st Line or After Cytokine Failure in Combination With Sunitinib	https://clinicaltrials.gov/study/NCT00853372	COMPLETED	Advanced Renal Cell Carcinoma	DRUG: Sunitinib|DRUG: Trebananib	Amgen		INTERVENTIONAL
NCT00102830	Study Evaluating AMG 386 in Adult Patients With Advanced Solid Tumors	https://clinicaltrials.gov/study/NCT00102830	COMPLETED	Tumors	DRUG: AMG 386	Amgen		INTERVENTIONAL
NCT01249521	Dual Targeting of Vascular Endothelial Growth Factor-A Together With Angiopoietins in Chemotherapy-naÃ¯ve Metastatic Colorectal Cancer	https://clinicaltrials.gov/study/NCT01249521	UNKNOWN	Metastatic Colorectal Cancer	DRUG: AMG386 and bevacizumab	Austin Health		INTERVENTIONAL
NCT01290263	Amgen 386 for Recurrent Glioblastoma	https://clinicaltrials.gov/study/NCT01290263	COMPLETED	Glioblastoma Multiforme	DRUG: Amgen 386|DRUG: Bevacizumab	Dana-Farber Cancer Institute	Amgen	INTERVENTIONAL
NCT01493505	TRINOVA-3: A Study of AMG 386 or AMG 386 Placebo in Combination With Paclitaxel and Carboplatin to Treat Ovarian Cancer	https://clinicaltrials.gov/study/NCT01493505	TERMINATED	Fallopian Tube Cancer|Ovarian Cancer|Peritoneal Cancer	DRUG: AMG 386|DRUG: Paclitaxel|DRUG: AMG 386 Placebo|DRUG: Carboplatin	Amgen		INTERVENTIONAL
NCT01204749	TRINOVA-1: A Study of AMG 386 or Placebo, in Combination With Weekly Paclitaxel Chemotherapy, as Treatment for Ovarian Cancer, Primary Peritoneal Cancer and Fallopian Tube Cancer	https://clinicaltrials.gov/study/NCT01204749	COMPLETED	Fallopian Tube Cancer|Ovarian Cancer|Primary Peritoneal Cancer	DRUG: AMG 386|DRUG: AMG 386 Placebo|DRUG: Paclitaxel|DRUG: Paclitaxel	Amgen		INTERVENTIONAL
NCT01907308	Trebananib (AMG 386) in Combination With Docetaxel for Advanced Urothelial Carcinoma	https://clinicaltrials.gov/study/NCT01907308	WITHDRAWN	Urothelial Carcinoma	DRUG: AMG 386|DRUG: Docetaxel	University of Colorado, Denver	Amgen	INTERVENTIONAL
NCT01042379	I-SPY TRIAL: Neoadjuvant and Personalized Adaptive Novel Agents to Treat Breast Cancer	https://clinicaltrials.gov/study/NCT01042379	RECRUITING	Breast Neoplasms|Breast Cancer|Breast Tumors|Angiosarcoma|TNBC - Triple-Negative Breast Cancer|HER2-positive Breast Cancer|HER2-negative Breast Cancer|Hormone Receptor Positive Tumor|Hormone Receptor Negative Tumor|Early-stage Breast Cancer|Locally Advanced Breast Cancer	DRUG: Standard Therapy|DRUG: AMG 386 with or without Trastuzumab|DRUG: AMG 479 (Ganitumab) plus Metformin|DRUG: MK-2206 with or without Trastuzumab|DRUG: AMG 386 and Trastuzumab|DRUG: T-DM1 and Pertuzumab|DRUG: Pertuzumab and Trastuzumab|DRUG: Ganetespib|DRUG: ABT-888|DRUG: Neratinib|DRUG: PLX3397|DRUG: Pembrolizumab - 4 cycle|DRUG: Talazoparib plus Irinotecan|DRUG: Patritumab and Trastuzumab|DRU…	QuantumLeap Healthcare Collaborative		INTERVENTIONAL
NCT00479817	Phase 2 AMG 386 in Comb. Paclitaxel for Subjects With Advanced Recurrent Epithelial Ovarian or Primary Peritoneal Cancer	https://clinicaltrials.gov/study/NCT00479817	COMPLETED	Ovarian Cancer|Fallopian Tube Cancer|Primary Peritoneal Cancer	DRUG: AMG 386|DRUG: AMG 386|DRUG: Paclitaxel|DRUG: AMG 386 Placebo	Amgen		INTERVENTIONAL
NCT03239145	Pembrolizumab (Anti-PD-1) and AMG386 (Angiopoietin-2 (Ang-2) in Patients With Advanced Solid Tumor	https://clinicaltrials.gov/study/NCT03239145	ACTIVE_NOT_RECRUITING	Advanced Solid Tumor	DRUG: Pembrolizumab|DRUG: Trebananib	Dana-Farber Cancer Institute	Merck Sharp & Dohme LLC|Amgen	INTERVENTIONAL
NCT01548482	Trebananib And Temsirolimus in Treating Patients With Solid Tumors That Are Metastatic or Cannot Be Removed by Surgery	https://clinicaltrials.gov/study/NCT01548482	COMPLETED	Adult Solid Neoplasm|Lung Carcinoid Tumor|Recurrent Digestive System Neuroendocrine Tumor G1|Recurrent Renal Cell Carcinoma|Recurrent Uterine Corpus Sarcoma|Stage III Renal Cell Cancer|Stage IIIB Uterine Sarcoma|Stage IIIC Uterine Sarcoma|Stage IV Renal Cell Cancer|Stage IVA Uterine Sarcoma|Stage IVB Uterine Sarcoma	OTHER: Laboratory Biomarker Analysis|OTHER: Pharmacological Study|DRUG: Temsirolimus|BIOLOGICAL: Trebananib	National Cancer Institute (NCI)		INTERVENTIONAL
NCT01609790	Bevacizumab With or Without Trebananib in Treating Patients With Recurrent Brain Tumors	https://clinicaltrials.gov/study/NCT01609790	COMPLETED	Giant Cell Glioblastoma|Glioblastoma|Gliosarcoma|Oligodendroglioma|Recurrent Brain Neoplasm|Recurrent Glioblastoma	BIOLOGICAL: Bevacizumab|OTHER: Laboratory Biomarker Analysis|OTHER: Pharmacological Study|OTHER: Placebo Administration|BIOLOGICAL: Trebananib	National Cancer Institute (NCI)	NRG Oncology	INTERVENTIONAL
NCT00953446	Arterial Spin Labeling Blood Flow Magnetic Resonance Imaging for the Evaluation of Response to Therapy in Metastatic Renal Cell Carcinoma	https://clinicaltrials.gov/study/NCT00953446	TERMINATED	Renal Cell Carcinoma	PROCEDURE: Arterial Spin Labeling Blood Flow Magnetic Resonance Imaging	Beth Israel Deaconess Medical Center	Dana-Farber Cancer Institute|Amgen	INTERVENTIONAL
NCT01538095	Trebananib in Treating Younger Patients With Relapsed or Refractory Solid Tumors, Including Central Nervous System Tumors	https://clinicaltrials.gov/study/NCT01538095	COMPLETED	Central Nervous System Neoplasm|Solid Neoplasm	PROCEDURE: Dynamic Contrast-Enhanced Magnetic Resonance Imaging|OTHER: Laboratory Biomarker Analysis|OTHER: Pharmacological Study|BIOLOGICAL: Trebananib	National Cancer Institute (NCI)		INTERVENTIONAL
NCT00583674	Phase 2 Study of AMG 386 (20060439) in Combination With Cisplatin & Capecitabine in Subjects With Metastatic Gastric, Gastroesophageal Junction, or Distal Esophageal Adenocarcinoma	https://clinicaltrials.gov/study/NCT00583674	COMPLETED	Gastrointestinal Cancer	DRUG: AMG 386 placebo|DRUG: AMG 386 10mg/kg|DRUG: AMG 386 3mg/kg|DRUG: Cisplatin|DRUG: Capecitabine|DRUG: Cisplatin|DRUG: Capecitabine|DRUG: Cisplatin|DRUG: Capecitabine	Amgen		INTERVENTIONAL
NCT01992341	AMG 386 Drug-Drug Interaction Study With Paclitaxel	https://clinicaltrials.gov/study/NCT01992341	COMPLETED	Advanced Solid Tumors	DRUG: AMG 386|DRUG: Paclitaxel	Amgen		INTERVENTIONAL
NCT01666977	Phase 1b/2 Trial of AMG386 With Pemetrexed and Carboplatin in Non-Small Cell Lung Cancer	https://clinicaltrials.gov/study/NCT01666977	COMPLETED	Non Small Cell Lung Cancer	DRUG: AMG 386|DRUG: AMG 386|DRUG: AMG 386 Placebo|DRUG: Pemetrexed|DRUG: Carboplatin	Amgen		INTERVENTIONAL
NCT02525536	A Phase 1 Study Evaluating the Safety, Tolerability and Pharmacokinetics of Trebananib (AMG 386 ) in Adult Japanese Participants With Advanced Solid Tumors	https://clinicaltrials.gov/study/NCT02525536	COMPLETED	Neoplasms, Advanced Solid	DRUG: Trebananib 3 mg/kg|DRUG: Trebananib 10 mg/kg|DRUG: Trebananib 30 mg/kg	Takeda		INTERVENTIONAL
NCT00770536	AMG386 Comb w. Either Pegylated Liposomal Doxorubicin or Topotecan Subjects w. Advanced Recurrent Epithelial Ovarian CR	https://clinicaltrials.gov/study/NCT00770536	COMPLETED	Cancer|Carcinoma|Fallopian Tube Cancer|Gynecological Malignancies|Metastases|Oncology|Ovarian Cancer|Solid Tumors|Tumors	DRUG: A1: AMG 386 10 mg/kg + Liposomal doxorubicin|DRUG: A3: AMG 386 15mg/kg + Liposomal doxorubicin|DRUG: B1: AMG 386 10 mg/kg + Topotecan|DRUG: B3: AMG 386 15mg/kg + Topotecan	Amgen		INTERVENTIONAL
NCT01331941	A Pharmacokinetic Study of AMG 386 in Cancer Subjects With Normal and Impaired Renal Function	https://clinicaltrials.gov/study/NCT01331941	COMPLETED	Advanced Solid Tumors|Kidney Disease|Renal Impairment	DRUG: AMG 386 + Paclitaxel|DRUG: AMG 386	Amgen		INTERVENTIONAL
NCT01253681	Study of AMG 386 in Combination With Paclitaxel and Carboplatin in Subjects With Ovarian Cancer	https://clinicaltrials.gov/study/NCT01253681	COMPLETED	Carcinoma|Fallopian Tube Cancer|Ovarian Cancer|Primary Peritoneal Cancer	DRUG: AMG 386, paclitaxel and carboplatin	Amgen		INTERVENTIONAL
NCT00752570	A Phase 2, Randomized, Double Blind, Placebo Controlled Study of AMG 386 in Combination With FOLFIRI in Subjects With Previously Treated Metastatic Colorectal Carcinoma	https://clinicaltrials.gov/study/NCT00752570	COMPLETED	Cancer|Carcinoma|Colon Cancer|Colorectal Cancer|Gastrointestinal Cancer|Metastases|Metastatic Cancer|Metastatic Colorectal Cancer|Oncology|Rectal Cancer	DRUG: AMG 386|DRUG: AMG 386 Placebo|DRUG: FOLFIRI	Amgen		INTERVENTIONAL
NCT01623869	Trebananib in Treating Patients With Advanced Angiosarcoma That Cannot Be Removed by Surgery	https://clinicaltrials.gov/study/NCT01623869	COMPLETED	Adult Angiosarcoma|Recurrent Adult Soft Tissue Sarcoma|Stage III Adult Soft Tissue Sarcoma|Stage IV Adult Soft Tissue Sarcoma	OTHER: Laboratory Biomarker Analysis|BIOLOGICAL: Trebananib	National Cancer Institute (NCI)		INTERVENTIONAL
NCT01271972	Study of Nesvacumab (REGN910/ SAR307746)	https://clinicaltrials.gov/study/NCT01271972	COMPLETED	Solid Tumors	DRUG: nesvacumab (REGN910/ SAR307746)	Regeneron Pharmaceuticals	Sanofi	INTERVENTIONAL
NCT01688960	Nesvacumab (REGN910/ SAR307746) and Aflibercept ("Ziv-aflibercept" in the U.S.) in Patients With Advanced Solid Malignancies	https://clinicaltrials.gov/study/NCT01688960	COMPLETED	Solid Tumors	DRUG: nesvacumab (REGN910/ SAR307746)|DRUG: nesvacumab (REGN910/ SAR307746)|DRUG: nesvacumab (REGN910/ SAR307746)|DRUG: aflibercept (ziv-aflibercept)|DRUG: aflibercept (ziv-aflibercept)	Regeneron Pharmaceuticals	Sanofi	INTERVENTIONAL
NCT02141542	Phase I Clinical Trial of Tremelimumab Plus MEDI3617 in Patients With Unresectable Stage III or Stage IV Melanoma	https://clinicaltrials.gov/study/NCT02141542	COMPLETED	Metastatic Melanoma	DRUG: Tremelimumab|DRUG: MEDI3617	F. Stephen Hodi, MD	MedImmune LLC	INTERVENTIONAL
NCT01248949	A Study to Evaluate the Safety and Antitumor Activity in Subjects With Advanced Solid Tumors	https://clinicaltrials.gov/study/NCT01248949	COMPLETED	Advanced Solid Tumors|Advanced Recurrent Ovarian Tumors	DRUG: MEDI3617|DRUG: Bevacizumab|DRUG: Paclitaxel|DRUG: Carboplatin	MedImmune LLC		INTERVENTIONAL
